# Supplementary material for: Evaluating the Suitability of Four Plant Functional Groups in Green Roofs Under Nitrogen Deposition
Source: Plants (Basel). 2025 Dec 23;15(1):43. doi: 10.3390/plants15010043 (PMC12787474; doi:10.3390/plants15010043)
Supplement: Supplementary file 1 [file plants-15-00043-s001.zip]

Archive with 1 entries (1 files):
- plants-3996252-supplementary.pdf
